# Supplementary material for: Histone H1 Post-Translational Modifications: Update and Future Perspectives
Source: Int J Mol Sci. 2020 Aug 18;21(16):5941. doi: 10.3390/ijms21165941 (PMC7460583; doi:10.3390/ijms21165941)
Supplement: Supplementary file 1 [file ijms-21-05941-s001.zip › Supplementary Tables.xlsx]

## Sheet: Table S1
Table S1. PTMs found in histone H1 of several eukaryotes.
PTM	Tetrahymena thermophila	Saccharomyces cerevisiae, Hho I	Drosophila melanogaster, dH1
Phosphorylation	S4	S141	S1
	S5	S172	S3
	T34	S173	T7
	S42		S8
	S44		S10
	T46		T18
	T53		S66
Acetylation	K77/K78*		S1
	K154		K163
			K249
			K254
Methylation			K21me, K21me2
			K22me, K22me2
			K26me2
			K38me2
			K57me2
			K71me2
			K121me2
			K132me2
Ubiquitylation			K22
			K26
			K79
			K164
Positions are numbered without taking into consideration the initial methionine, which is eliminated co-translationally. In red letters, modified positions, which have been associated with specific functions. * Ambigous assignament of the PTM. Data were taken from references 38, 39, 48, and 50.

## Sheet: Table S2
Table S2. PTMs found in the linker histones of chicken erythrocytes.
PTM	H1.01	H1.02	H1.03	H1.10	H1.1L	H1.1R	H5
Acetylation	S1	S1	A1	S1	S1	A1	T1
	K34	K17	K37	K34	K38	K18	K12
	K90	K34	K93	K90	K94	K35	K14
	K141	K90	K144	K169	K145	K91	K150
	K169	K140	K153		K154	K142
		K168	K172		K169	K153
					K191	K166
						K185
Phosphorylation	S39	S1	T3	S39	S1	S40	T1
	S152	S39	S42		T3	S153	S3
		S151	S155		S43		S7
					S156		S22
							S24
							S129
Methylation	K64me2	K64me2	K67me2	K64me2	K68me2	K65me2	K12me1
			K78me2		K191me1	K185me1
			K190me1
Formylation	K34	K34	K37	K34	K38	K35
	K55	K55	K58	K55	K59	K56
	K64	K64	K67	K64	K68	K65
	K90	K90	K78	K90	K94	K91
			K93
Deamidation	N76	N76		N76	N80	N77
Positions are numbered without taking into consideration the initial methionine, which is eliminated co-translationally. In bold, modified positions present in peptides common to more than one subtype. Data were taken from references 55 and 56.

## Sheet: Table S3
Table S3. PTMs found in histone H1 subtypes of mammalian species.
Species	PTM	H1.0	H1.1	H1.2	H1.3	H1.4	H1.5	H1x	H1t	H1LS1
Homo sapiens	Phosphorylation		S1	S1	T17	S1	S1	S31	S180
			T129	T30	T29	T3	T3		S187
			T132	S35	S36	T17	T10
			S135	Y70	Y71	S26	S17
				T145	T146	S35	T38
				T153	T154	T136	Y73
				T164	T179	T145	T137
				S172	S188	T153	T154
						S171	S172
						S186	S188
	Acetylation		S1	S1	S1	S1	S1	S1	K113
			K16	K16	K16	K16	K16		K122
			K21	K21	K34	K25	K48		K170
			K54	K33	K46	K31	K66		K183
			K66	K45	K52	K33	K77		K190
			K87	K51	K63	K45	K87
			K92	K62	K64	K51	K92
			K99	K63	K85	K62	K167
				K84	K90	K63	K168
				K89	K97	K84
				K96	K137	K90
				K168	K139	K96
				K182	K140	K168
					K148
					K178
					K183
					K184
					K187
	Methylation	K11me1	K92me1	K26me1	K24me1	K16me1	K26me1		K112me1
		K81me1	K99me1	R32me1	K25me1	K20me1/me2	K48me1		K124me1
		K101me1	K108me1	K33me1	K32me1	K21me1/me2	K54me1		K173me1
		K107me1	K190me1	K45me1	K34me1/me2	K22me1/me2	K66me1		K183me3
		K154me1	K187me1	K51me1	K46me1	R24me1/me2	K77me1/me2		R185me1
			K192me1	K62me1	K52me1	K25me1/me2/me3	K83me1		K188me1
			K207me1	K63me1	K63me1	K31me1/me2	K92me1
			K212me1	K74me1/me2/me3	K64me1	R32me1/me2	K99me1
				K84me1	K75me1/me2/me3	K33me1	K108me1
				K89me1	K90me1	K45me1	K129me1
				K96me1	K97me1	K51me1	K148me1
				K105me1	K106me1	K62me1	K167/K168me1
				K118me1	K136me1	K63me1	K171me1
				K128me1	K168/K169me1	K74me1/me2	K181me1
				K147me1	K172me1	K84me1	K193me1
				K167me1	K193me1	K89me1	K198me1
				K171me1	K203me1	K96me1	K213me1
				K182me1	K217me1	K105me1	K222me1
				K193me1		K118me1
				K195me1		K120me1
				K200me1		K126me1
				K210me1		K135me1
						K147me1
						K158me1
						K167me1
						K167/K168me1
						K176me1
						K191me1
						K196me1
						K211me1
						K206me1
						K216me1
	Citrullination	R73		R53	R54	R53	R56
		R93
	Crotonylation			K33
				K63
				K84
				K89
				K96
				K158
				K167
	Ubiquitylation	K39	K77	K33	K34	K33	K34	K105
			K99	K45	K46	K45	K36
				K74	K75	K74	K48
				K96	K97	K96	K99
	Formylation		K65	K16	K34	K16	K36
			K66	K33	K46	K33	K66
			K83	K45	K63	K45	K83
			K92	K62	K64	K62	K87
			K99	K63	K81	K63	K92
				K80	K85	K80
				K84	K90	K84
				K89	K97	K89
				K96	K140	K96
				K159		K109
						K139
						K159
	2-hydroxyisobutyrylation			K45
				K51
				K62
				K63
				K84
				K89
				K96
	Hydroxylation		Y73	Y70	Y71	Y70
	ADP-ribosylation (Parylation)			S187		E2
						E16
						E115
						K219
Mus musculus	Phosphorylation	S4	S1	S1	S1	S1	S1	S132	S8
		S65	T3	S35	T3	T3	T3		S59
		T83	S11	S40	T17	T17	T8		S140
		S134	T12	S77	S36	T34	S17		S144
		T140	T14	S85	S86	S35	T24		T146
		T152	T23	S88	T142	S40	S40
		S184	S42	T95	T146	T44	S48		T155
			S87	S112	T146	S85	S57		S162
			S114	T145	T150	S186	S112		S177
			T119	T153	T154	T202	T122
			S122	S172	T173	S203	T134
			S128	S172	T188		T151
			T145	T179			S194
			T148
			S158
			S162
			S179
	Acetylation	T1	S1	S1	S1	S1	S1	S1	K18
		K11	K16	K16	K16	K16	K16		K76
		K16	K21	K16	K34	K20	K26		K142
		K19	K22	K22	K46	K25	K84		K147
		K120	K28	K33	K52	K31	K89		K150
		K121	K76	K45	K75	K45	K157		K170
		K124	K82	K51	K85	K51	K165
		K126	K86	K74	K90	K74	K180
		K131	K120	K80	K97	K84
		K135	K132	K84	K153	K89
		K136	K133	K89	K156	K126
		K146	K135	K121	K157	K148
		K147	K136	K126	K168	K159
		K148	K143	K129		K167
		K154	K144	K148
		K179	K147	K152
		K181	K166	K155
		K183	K167	K156
		K187	K182	K158
				K158
				K171
				K174
				K175
				K177
				K205
				K209
	Methylation	K13	K16me1	K20	K16me1	K16me2	K20me1		K64me1/me2/me3
		K26	K21me1	K21	R32/K33me1	K20me1/me2	K21me1/me2		K65me3
		K68	K21/K22me1	K25me1	K34me1	K21me2	K22me1		R80me1
		K72	K35me1	K33me1	K46me1/me2	K22me1/me2	K26		K107me2
		K138	K64me1/me2	K34	K63me1/me2	K25me1/me2/me3	K31		K145me2/me3
		K154	K91me2	K45me1/me2	K75me1/me2	R32	K33me1		K147me1
		K155	K98me1	K62me1/me2	K106me1	K33me1	K45		K151me1/me3
			K107	K74me1/me2/me3		K45me1	K51		K190me1
			K115	K89		K62me1/me2	K62
			K120	K96		K74me1/me2	K63
			K124	K105me1		K105me1	K74me1
			K147	K116		K155me1	K74
			K150	K120		K194	K136
			K151	K147		K196	K146
			K153	K167		K199	K149
			K154	K174me2		K201	K193
			K159			K204	K195
			K160			K206
			K178			K209
			K184
	Citrullination			R53	R54	R53	R53
	Propionylation		K65
	Succinylation			K171
	Ubiquitylation	K84	K115	K45	K46	K33	K33
		K148	K64	K62	K63	K45
		K154	K65	K63	K64	K62
						K64
	Crotonylation			K33					K147
				K63					K192
				K84
				K158
				K167
	Formylation		K64	K16	K34	K16
			K76	K33	S36	K51
				S35	K52	K62
				K51	K63	K74
				K62	K75	K84
				K74	K85	K109
				K84	K160	K139
				K90		K159
				K105
	2-hydroxyisobutyrylation			K22
				K25
				K26
				K33
				K51
				K62
				K74
				K80
				K84
				K96
				K109
				K116
				K120
				K128
				K135
				K147
				K158
				K167
				K211
Rattus norvegicus	Acetylation	T1	S1	S1	S1	S1	S1		S1	K31
			K16		K16				K170	K57
										K95
										K157
	Phosphorylation	S28	S1	T17	S1/T3	S1/T3	S17		S8	S6
		S65	T3	S35	T17	S35	S87		S40	S28
			S1/T3/S11*	S54	S36	S54			S79	S30
			S40	S77	S55	S77			S140	T38
			S42		S78	T145			S143/S144/T146*	S47
			S79		S89	S172			T155	S61
			S117/T118/T119*		T145				S177	S64
			S165		S171				S186	S73
			S180		S186					Y77
										S144
										S151
	Deamidation	N3
Positions are numbered without taking into consideration the initial methionine, which is eliminated co-translationally. In bold, modified positions present in peptides common to more than one subtype. In italics, CDK consensus motifs. *Ambiguos assignment of the PTM. me1, monomethylation; me2, dimethylation; me3, trimethylation. In red, individual positions whose function has been established or…

## Sheet: Table S4
Table S4. Modifiable vs modified residues in mammalian subtypes.
Subtype	S/T/Y residues	Phosphorylated residues	%	K residues	Acetylated residues	%	K+R residues	Methylated residues	%
hH1.0	38	0	0	56	0	0	62	5	8.06452
mH1.0	34	6	17.6471	55	18	32.7273	62	7	11.2903
rH1.0	33	2	6.06061	55	1	1.81818	62	0	0
hH1.1	43	4	9.30233	57	8	14.0351	61	8	13.1148
mH1.1	40	16	40	58	18	31.0345	61	20	32.7869
rH1.1	37	9	24.3243	57	2	3.50877	61	0	0
hH1.2	37	8	21.6216	59	13	22.0339	62	21	33.871
mH1.2	34	13	38.2353	58	25	43.1034	62	16	25.8065
rH1.2	33	4	12.1212	59	1	1.69492	63	0	0
hH1.3	39	8	20.5128	61	18	29.5082	65	18	27.6923
mH1.3	38	12	31.5789	62	12	19.3548	66	7	10.6061
rH1.3	34	9	26.4706	61	2	3.27869	66	0	0
hH1.4	36	10	27.7778	61	14	22.9508	66	31	46.9697
mH1.4	32	11	34.375	61	14	22.9508	66	19	28.7879
rH1.4	31	6	19.3548	61	1	1.63934	66	0	0
hH1.5	33	10	30.303	65	9	13.8462	68	18	26.4706
mH1.5	34	13	38.2353	65	7	10.7692	68	17	25
rH1.5	36	2	5.55556	64	1	1.5625	68	0	0
hH1x	40	1	2.5	41	1	2.43902	54	0	0
mH1x	31	0	0	26	0	0	45	0	0
rH1x	31	0	0	27	0	0	45	0	0
hH1t	43	2	4.65116	40	5	12.5	54	6	11.1111
mH1t	40	8	20	40	6	15	54	8	14.8148
rH1t	39	8	20.5128	40	2	5	55	0	0
hHILS1	41	0	0	23	0	0	45	0	0
mHILS1	30	0	0	22	0	0	41	0	0
rHILS1	27	11	40.7407	22	4	18.1818	41	0	0
